# Supplementary material for: NetMet: A Network-Based Tool for Predicting Metabolic Capacities of Microbial Species and their Interactions
Source: Microorganisms. 2020 Jun 3;8(6):840. doi: 10.3390/microorganisms8060840 (PMC7356744; doi:10.3390/microorganisms8060840)
Supplement: Supplementary file 1 [file microorganisms-08-00840-s001.zip]

Archive with 8 entries (7 files):
- Supplementary_files/
- Supplementary_files/Suplementary_file_7.zip
- Supplementary_files/Supplementary_file_1.docx
- Supplementary_files/Supplementary_file_2.txt
- Supplementary_files/Supplementary_file_3.txt
- Supplementary_files/Supplementary_file_4.txt
- Supplementary_files/Supplementary_file_5.txt
- Supplementary_files/Supplementary_file_6.zip
