# Supplementary material for: NetMet: A Network-Based Tool for Predicting Metabolic Capacities of Microbial Species and their Interactions
Source: Microorganisms. 2020 Jun 3;8(6):840. doi: 10.3390/microorganisms8060840 (PMC7356744; doi:10.3390/microorganisms8060840)
Supplement: Supplementary file 1 [file microorganisms-08-00840-s001.zip › Supplementary_files/Supplementary_file_2.txt]

HapA 1.-.-.- 1.1.1.100 1.1.1.133 1.1.1.193 1.1.1.205 1.1.1.262 1.1.1.3 1.1.1.34 1.1.1.343 1.1.1.363 1.1.1.37 1.1.1.40 1.1.1.42 1.1.1.44 1.1.1.49 1.1.1.94 1.10.3.- 1.11.1.- 1.11.1.15 1.14.13.- 1.14.13.1 1.15.1.1 1.16.3.2 1.17.1.8 1.17.4.1 1.18.1.2 1.2.1.11 1.2.1.12 1.2.1.38 1.2.4.1 1.2.4.2 1.3.1.10 1.3.1.9 1.3.1.98 1.3.3.3 1.3.5.1 1.3.5.2 1.3.5.4 1.3.99.22 1.4.1.2 1.4.3.5 1.5.1.3 1.5.1.5 1.5.5.1 1.6.5.3 1.7.1.13 1.8.1.4 1.8.1.7 1.8.1.9 2.-.-.- 2.1.1.- 2.1.1.163 2.1.1.166 2.1.1.170 2.1.1.171 2.1.1.176 2.1.1.182 2.1.1.185 2.1.1.192 2.1.1.193 2.1.1.199 2.1.1.201 2.1.1.222 2.1.1.228 2.1.1.297 2.1.1.33 2.1.1.37 2.1.1.45 2.1.1.64 2.1.1.72 2.1.2.1 2.1.2.2 2.1.2.3 2.1.2.9 2.1.3.2 2.1.3.3 2.2.1.1 2.3.1.- 2.3.1.1 2.3.1.117 2.3.1.12 2.3.1.129 2.3.1.15 2.3.1.157 2.3.1.179 2.3.1.180 2.3.1.181 2.3.1.191 2.3.1.234 2.3.1.35 2.3.1.37 2.3.1.39 2.3.1.41 2.3.1.47 2.3.1.51 2.3.1.61 2.3.2.6 2.3.3.1 2.3.3.10 2.4.1.- 2.4.1.182 2.4.1.227 2.4.2.10 2.4.2.14 2.4.2.29 2.4.99.12 2.4.99.13 2.4.99.14 2.4.99.15 2.4.99.17 2.5.1.- 2.5.1.1 2.5.1.10 2.5.1.15 2.5.1.18 2.5.1.19 2.5.1.31 2.5.1.32 2.5.1.39 2.5.1.55 2.5.1.6 2.5.1.61 2.5.1.7 2.5.1.75 2.5.1.78 2.5.1.9 2.5.1.90 2.6.1.1 2.6.1.11 2.6.1.16 2.6.1.17 2.6.1.52 2.6.1.62 2.6.99.2 2.7.1.- 2.7.1.130 2.7.1.2 2.7.1.23 2.7.1.24 2.7.1.26 2.7.1.33 2.7.1.36 2.7.1.39 2.7.1.40 2.7.1.90 2.7.13.3 2.7.2.3 2.7.2.4 2.7.2.8 2.7.4.14 2.7.4.22 2.7.4.3 2.7.4.6 2.7.4.8 2.7.4.9 2.7.6.1 2.7.6.2 2.7.6.3 2.7.7.- 2.7.7.18 2.7.7.19 2.7.7.2 2.7.7.23 2.7.7.24 2.7.7.3 2.7.7.38 2.7.7.41 2.7.7.56 2.7.7.6 2.7.7.7 2.7.7.8 2.7.7.87 2.7.7.9 2.7.8.13 2.7.8.24 2.7.8.41 2.7.8.7 2.7.8.8 2.8.1.- 2.8.1.6 2.8.1.7 2.8.1.8 2.8.4.3 3.1.-.- 3.1.1.29 3.1.1.31 3.1.11.1 3.1.11.2 3.1.11.6 3.1.13.5 3.1.2.- 3.1.2.6 3.1.21.- 3.1.21.5 3.1.22.4 3.1.26.12 3.1.26.3 3.1.26.4 3.1.26.5 3.1.3.25 3.1.3.3 3.1.3.5 3.1.4.55 3.1.5.1 3.2.1.17 3.2.2.- 3.2.2.21 3.2.2.27 3.4.-.- 3.4.11.- 3.4.11.1 3.4.11.18 3.4.11.9 3.4.16.4 3.4.21.- 3.4.21.107 3.4.21.53 3.4.21.88 3.4.21.89 3.4.21.92 3.4.23.36 3.4.23.43 3.4.24.- 3.4.24.40 3.4.25.2 3.5.1.10 3.5.1.108 3.5.1.18 3.5.1.2 3.5.1.88 3.5.2.10 3.5.2.3 3.5.4.10 3.5.4.13 3.5.4.16 3.5.4.25 3.5.4.26 3.5.4.9 3.6.-.- 3.6.1.- 3.6.1.1 3.6.1.23 3.6.1.27 3.6.1.55 3.6.1.66 3.6.3.- 3.6.3.14 3.6.3.27 3.6.3.32 3.6.4.- 3.6.4.12 3.6.4.13 3.6.5.- 4.1.1.20 4.1.1.23 4.1.1.36 4.1.1.37 4.1.1.49 4.1.1.65 4.1.1.96 4.1.2.13 4.1.2.25 4.1.2.50 4.1.99.12 4.1.99.3 4.2.1.1 4.2.1.11 4.2.1.2 4.2.1.24 4.2.1.3 4.2.1.46 4.2.1.59 4.2.1.75 4.2.3.1 4.2.3.12 4.2.99.18 4.3.2.1 4.3.2.2 4.3.3.7 4.4.1.16 4.99.1.1 5.1.1.1 5.1.1.3 5.1.1.7 5.1.3.1 5.1.3.13 5.1.3.2 5.2.1.8 5.3.1.1 5.3.1.13 5.3.1.6 5.3.3.14 5.3.3.2 5.4.2.10 5.4.2.11 5.4.2.2 5.4.3.2 5.4.99.12 5.4.99.18 5.4.99.22 5.4.99.23 5.4.99.24 5.99.1.- 5.99.1.2 5.99.1.3 6.1.1.1 6.1.1.10 6.1.1.11 6.1.1.12 6.1.1.14 6.1.1.15 6.1.1.16 6.1.1.17 6.1.1.19 6.1.1.2 6.1.1.20 6.1.1.21 6.1.1.3 6.1.1.4 6.1.1.5 6.1.1.6 6.1.1.7 6.1.1.9 6.2.1.5 6.3.1.2 6.3.1.5 6.3.2.10 6.3.2.12 6.3.2.13 6.3.2.17 6.3.2.2 6.3.2.3 6.3.2.4 6.3.2.5 6.3.2.6 6.3.2.8 6.3.2.9 6.3.3.1 6.3.3.2 6.3.3.3 6.3.4.13 6.3.4.14 6.3.4.15 6.3.4.18 6.3.4.19 6.3.4.2 6.3.4.20 6.3.4.21 6.3.4.4 6.3.4.5 6.3.5.2 6.3.5.3 6.3.5.5 6.3.5.6 6.3.5.7 6.4.1.2 6.5.1.2
HapB 1.-.-.- 1.1.1.100 1.1.1.133 1.1.1.193 1.1.1.205 1.1.1.262 1.1.1.3 1.1.1.34 1.1.1.343 1.1.1.363 1.1.1.37 1.1.1.40 1.1.1.42 1.1.1.44 1.1.1.49 1.1.1.94 1.10.3.- 1.11.1.- 1.11.1.15 1.14.13.- 1.14.13.1 1.15.1.1 1.16.3.2 1.17.1.8 1.17.4.1 1.18.1.2 1.2.1.11 1.2.1.12 1.2.1.38 1.2.4.1 1.2.4.2 1.3.1.10 1.3.1.98 1.3.1.9 1.3.3.3 1.3.5.1 1.3.5.2 1.3.5.4 1.3.99.22 1.4.1.2 1.4.3.5 1.5.1.3 1.5.1.5 1.5.5.1 1.6.5.3 1.7.1.13 1.8.1.4 1.8.1.7 1.8.1.9 2.-.-.- 2.1.1.- 2.1.1.163 2.1.1.166 2.1.1.170 2.1.1.171 2.1.1.176 2.1.1.182 2.1.1.185 2.1.1.192 2.1.1.193 2.1.1.199 2.1.1.201 2.1.1.222 2.1.1.228 2.1.1.297 2.1.1.33 2.1.1.37 2.1.1.45 2.1.1.64 2.1.1.72 2.1.2.1 2.1.2.2 2.1.2.3 2.1.2.9 2.1.3.2 2.1.3.3 2.2.1.1 2.3.1.- 2.3.1.1 2.3.1.117 2.3.1.12 2.3.1.129 2.3.1.15 2.3.1.157 2.3.1.179 2.3.1.180 2.3.1.181 2.3.1.191 2.3.1.234 2.3.1.35 2.3.1.37 2.3.1.39 2.3.1.41 2.3.1.47 2.3.1.51 2.3.1.61 2.3.2.6 2.3.3.1 2.3.3.10 2.4.1.- 2.4.1.182 2.4.1.227 2.4.2.10 2.4.2.14 2.4.2.29 2.4.99.12 2.4.99.13 2.4.99.14 2.4.99.15 2.4.99.17 2.5.1.- 2.5.1.1 2.5.1.10 2.5.1.15 2.5.1.18 2.5.1.19 2.5.1.90 2.5.1.31 2.5.1.32 2.5.1.39 2.5.1.55 2.5.1.6 2.5.1.61 2.5.1.7 2.5.1.75 2.5.1.78 2.5.1.9 2.6.1.1 2.6.1.11 2.6.1.16 2.6.1.17 2.6.1.52 2.6.1.62 2.6.99.2 2.7.1.- 2.7.1.130 2.7.1.2 2.7.1.23 2.7.1.24 2.7.1.26 2.7.1.33 2.7.1.36 2.7.1.39 2.7.1.40 2.7.1.90 2.7.13.3 2.7.2.3 2.7.2.4 2.7.2.8 2.7.4.14 2.7.4.22 2.7.4.3 2.7.4.6 2.7.4.8 2.7.4.9 2.7.6.1 2.7.6.2 2.7.6.3 2.7.7.- 2.7.7.18 2.7.7.19 2.7.7.2 2.7.7.23 2.7.7.24 2.7.7.3 2.7.7.38 2.7.7.41 2.7.7.56 2.7.7.6 2.7.7.7 2.7.7.8 2.7.7.87 2.7.7.9 2.7.8.13 2.7.8.24 2.7.8.41 2.7.8.7 2.7.8.8 2.8.1.- 2.8.1.6 2.8.1.7 2.8.1.8 2.8.4.3 3.1.-.- 3.1.1.29 3.1.1.31 3.1.11.1 3.1.11.2 3.1.11.6 3.1.13.5 3.1.2.- 3.1.2.6 3.1.21.- 3.1.21.3 3.1.22.4 3.1.26.12 3.1.26.3 3.1.26.4 3.1.26.5 3.1.3.25 3.1.3.3 3.1.3.5 3.1.4.55 3.1.5.1 3.2.2.- 3.2.2.21 3.2.2.23 3.2.2.27 3.4.-.- 3.4.11.1 3.4.11.18 3.4.11.24 3.4.11.9 3.4.16.4 3.4.21.- 3.4.21.107 3.4.21.53 3.4.21.88 3.4.21.89 3.4.21.92 3.4.23.36 3.4.23.43 3.4.24.- 3.4.24.40 3.4.24.64 3.4.25.2 3.5.1.10 3.5.1.108 3.5.1.18 3.5.1.2 3.5.1.88 3.5.2.10 3.5.2.3 3.5.4.10 3.5.4.13 3.5.4.16 3.5.4.25 3.5.4.26 3.5.4.9 3.6.-.- 3.6.1.- 3.6.1.1 3.6.1.23 3.6.1.27 3.6.1.55 3.6.1.66 3.6.3.- 3.6.3.14 3.6.3.27 3.6.3.32 3.6.4.- 3.6.4.12 3.6.4.13 3.6.5.- 4.1.1.20 4.1.1.23 4.1.1.33 4.1.1.36 4.1.1.37 4.1.1.49 4.1.1.65 4.1.1.96 4.1.2.13 4.1.2.25 4.1.2.50 4.1.99.12 4.1.99.3 4.2.1.1 4.2.1.11 4.2.1.2 4.2.1.24 4.2.1.3 4.2.1.46 4.2.1.59 4.2.1.75 4.2.3.1 4.2.3.12 4.2.99.18 4.3.2.1 4.3.2.2 4.3.3.7 4.4.1.16 4.99.1.1 5.1.1.1 5.1.1.3 5.1.1.7 5.1.3.1 5.1.3.13 5.1.3.2 5.2.1.8 5.3.1.1 5.3.1.13 5.3.1.6 5.3.3.14 5.3.3.2 5.4.2.10 5.4.2.11 5.4.2.2 5.4.3.2 5.4.99.12 5.4.99.18 5.4.99.22 5.4.99.23 5.4.99.24 5.99.1.- 5.99.1.2 5.99.1.3 6.1.1.1 6.1.1.10 6.1.1.11 6.1.1.12 6.1.1.14 6.1.1.15 6.1.1.16 6.1.1.17 6.1.1.19 6.1.1.2 6.1.1.20 6.1.1.21 6.1.1.3 6.1.1.4 6.1.1.5 6.1.1.6 6.1.1.7 6.1.1.9 6.2.1.5 6.3.1.2 6.3.1.5 6.3.2.10 6.3.2.12 6.3.2.13 6.3.2.17 6.3.2.2 6.3.2.3 6.3.2.4 6.3.2.5 6.3.2.6 6.3.2.8 6.3.2.9 6.3.3.1 6.3.3.2 6.3.3.3 6.3.4.13 6.3.4.14 6.3.4.15 6.3.4.18 6.3.4.19 6.3.4.2 6.3.4.20 6.3.4.21 6.3.4.4 6.3.4.5 6.3.5.2 6.3.5.3 6.3.5.5 6.3.5.6 6.3.5.7 6.4.1.2 6.5.1.2
HapC 1.-.-.- 1.1.1.100 1.1.1.133 1.1.1.193 1.1.1.205 1.1.1.262 1.1.1.3 1.1.1.34 1.1.1.343 1.1.1.363 1.1.1.37 1.1.1.40 1.1.1.42 1.1.1.44 1.1.1.49 1.1.1.94 1.10.3.- 1.11.1.- 1.11.1.15 1.14.13.- 1.14.13.1 1.15.1.1 1.16.3.2 1.17.1.8 1.17.4.1 1.18.1.2 1.2.1.11 1.2.1.12 1.2.1.38 1.2.4.1 1.2.4.2 1.3.1.10 1.3.1.9 1.3.1.98 1.3.3.3 1.3.5.1 1.3.5.2 1.3.5.4 1.3.99.22 1.4.1.2 1.4.3.5 1.5.1.3 1.5.1.5 1.5.5.1 1.6.5.3 1.7.1.13 1.8.1.4 1.8.1.7 1.8.1.9 2.-.-.- 2.1.1.- 2.1.1.163 2.1.1.166 2.1.1.170 2.1.1.171 2.1.1.176 2.1.1.182 2.1.1.185 2.1.1.192 2.1.1.193 2.1.1.199 2.1.1.201 2.1.1.222 2.1.1.228 2.1.1.297 2.1.1.33 2.1.1.45 2.1.1.64 2.1.1.72 2.1.2.1 2.1.2.2 2.1.2.3 2.1.2.9 2.1.3.2 2.1.3.3 2.2.1.1 2.3.1.- 2.3.1.1 2.3.1.117 2.3.1.12 2.3.1.129 2.3.1.15 2.3.1.157 2.3.1.179 2.3.1.180 6.5.1.2 2.3.1.181 2.3.1.191 2.3.1.234 2.3.1.35 2.3.1.37 2.3.1.39 2.3.1.41 2.3.1.47 2.3.1.51 2.3.1.61 2.3.2.6 2.3.3.1 2.3.3.10 2.4.1.- 2.4.1.227 2.4.2.10 2.4.2.14 2.4.2.29 2.4.99.12 2.4.99.13 2.4.99.14 2.4.99.15 2.4.99.17 2.5.1.- 2.5.1.1 2.5.1.10 2.5.1.15 6.3.5.7 2.5.1.78 2.5.1.18 2.5.1.19 2.5.1.31 2.5.1.32 2.5.1.39 2.5.1.55 2.5.1.6 2.5.1.61 2.5.1.7 2.5.1.75 2.5.1.9 2.5.1.90 2.6.1.1 2.6.1.11 2.6.1.16 2.6.1.17 2.6.1.52 2.6.1.62 2.6.99.2 2.7.1.- 2.7.1.130 2.7.1.2 2.7.1.23 2.7.1.24 2.7.1.26 2.7.1.33 2.7.1.36 2.7.1.39 2.7.1.40 2.7.1.90 2.7.13.3 2.7.2.3 2.7.2.4 2.7.2.8 2.7.4.14 2.7.4.22 2.7.4.3 2.7.4.6 2.7.4.8 2.7.4.9 2.7.6.1 2.7.6.2 2.7.6.3 2.7.7.- 2.7.7.18 2.7.7.19 2.7.7.2 2.7.7.23 2.7.7.24 2.7.7.3 2.7.7.38 2.7.7.41 2.7.7.56 2.7.7.6 2.7.7.7 2.7.7.8 2.7.7.87 2.7.7.9 2.7.8.13 2.7.8.24 2.7.8.41 2.7.8.7 2.7.8.8 2.8.1.- 2.8.1.6 2.8.1.7 2.8.1.8 2.8.4.3 3.1.-.- 3.1.1.29 3.1.1.31 3.1.11.1 3.1.11.2 3.1.11.6 3.1.13.5 3.1.2.- 3.1.2.6 3.1.21.- 3.1.21.5 3.1.22.4 3.1.26.12 3.1.26.3 3.1.26.4 3.1.26.5 3.1.3.25 3.1.3.3  3.1.3.5 3.1.4.55 3.1.5.1 3.2.1.17 3.2.2.- 3.4.-.- 3.4.11.- 3.2.2.27 3.4.11.1 3.4.11.18 3.4.11.9 3.4.16.4 3.4.21.- 3.4.21.107 3.4.21.53 3.4.21.88 3.4.21.89 3.4.21.92 3.4.23.36 3.4.23.43 6.3.5.6 3.4.24.- 3.4.24.40 3.4.25.2 3.5.1.10 3.5.1.108 3.5.1.18 3.5.1.2 3.5.1.88 3.5.2.10 3.5.2.3 3.5.4.10 3.5.4.13 3.5.4.16 3.5.4.25 3.5.4.26 3.5.4.9 3.6.-.- 3.6.1.- 3.6.1.1 3.6.1.23 3.6.1.27 3.6.1.55 3.6.1.66 3.6.3.- 3.6.3.14 3.6.3.27 3.6.3.32 3.6.4.- 3.6.4.12 3.6.4.13 3.6.5.- 4.1.1.20 4.1.1.23 4.1.1.33 4.1.1.36 4.1.1.37 4.1.1.49 4.1.1.65 4.1.1.96 4.1.2.13 4.1.2.25 4.1.2.50 4.1.99.12 4.1.99.3 4.2.1.1 4.2.1.11 4.2.1.2 4.2.1.24 4.2.1.3 4.2.1.46 4.2.1.59 4.2.1.75 4.2.3.1 4.2.3.12 4.2.99.18 4.3.2.1 4.3.2.2 4.3.3.7 4.4.1.16 6.4.1.2 4.99.1.1 5.1.1.1 5.1.1.3 5.1.1.7 5.1.3.1 5.1.3.13 5.1.3.2 5.2.1.8 5.3.1.1 5.3.1.13 5.3.1.6 5.3.3.14 5.3.3.2 5.4.2.10 5.4.2.11 5.4.2.2 5.4.3.2 5.4.99.12 5.4.99.18 5.4.99.22 5.4.99.23 5.4.99.24 5.99.1.- 5.99.1.2 5.99.1.3 6.1.1.1 6.1.1.10 6.1.1.11 6.1.1.12 6.1.1.14 6.1.1.15 6.1.1.16 6.1.1.17 6.1.1.19 6.1.1.2 6.1.1.20 6.1.1.21 6.1.1.3 6.1.1.4 6.1.1.5 6.1.1.6 6.1.1.7 6.1.1.9 6.2.1.5 6.3.1.2 6.3.1.5 6.3.2.10 6.3.2.12 6.3.2.13 6.3.2.17 6.3.2.2 6.3.2.3 6.3.2.4 6.3.2.5 6.3.2.6 6.3.2.8 6.3.2.9 6.3.3.1 6.3.3.2 6.3.3.3 6.3.4.13 6.3.4.14 6.3.4.15 6.3.4.18 6.3.4.19 6.3.4.2 6.3.4.20 6.3.4.21 6.3.4.4 6.3.4.5 6.3.5.2 6.3.5.3 6.3.5.5
HapD 1.-.-.- 1.1.1.100 1.1.1.133 1.1.1.193 1.1.1.205 1.1.1.262 1.1.1.3 1.1.1.34 1.1.1.343 1.1.1.363 1.1.1.37 1.1.1.40 1.1.1.42 1.1.1.44 1.1.1.49 1.1.1.94 1.10.3.- 1.11.1.- 1.11.1.15 1.14.13.- 1.14.13.1 1.15.1.1 1.16.3.2 1.17.1.8 1.17.4.1 1.18.1.2 1.2.1.11 1.2.1.12 1.2.1.38 1.2.4.1 1.2.4.2 1.3.1.10 1.3.1.9 1.3.1.98 1.3.3.3 1.3.5.1 1.3.5.2 1.3.5.4 1.3.99.22 1.4.1.2 1.4.3.5 1.5.1.3 1.5.1.5 1.5.5.1 1.6.5.3 1.7.1.13 1.8.1.4 1.8.1.7 1.8.1.9 2.-.-.- 2.1.1.- 2.1.1.163 2.1.1.166 2.1.1.170 2.1.1.171 2.1.1.176 2.1.1.182 2.1.1.185 2.1.1.192 2.1.1.193 2.1.1.199 2.1.1.201 2.1.1.222 2.1.1.228 2.1.1.297 2.1.1.33 2.1.1.45 2.1.1.64 2.1.1.72 2.1.2.1 2.1.2.2 2.1.2.3 2.1.2.9 2.1.3.2 2.1.3.3 2.2.1.1 2.3.1.- 2.3.1.1 2.3.1.117 2.3.1.12 2.3.1.129 2.3.1.15 2.3.1.157 2.3.1.179 2.3.1.180 6.4.1.2 2.3.1.181 2.3.1.191 2.3.1.234 2.3.1.35 2.3.1.37 2.3.1.39 2.3.1.41 2.3.1.47 2.3.1.51 2.3.1.61 2.3.2.6 2.3.3.1 2.3.3.10 2.4.1.- 2.4.1.182 2.4.1.227 2.4.2.10 2.4.2.14 2.4.2.29 2.4.99.12 2.4.99.13 2.4.99.14 2.4.99.15 2.4.99.17 2.5.1.- 2.5.1.1 2.5.1.10 6.3.5.6 2.5.1.75 2.5.1.15 2.5.1.18 2.5.1.19 2.5.1.31 2.5.1.32 2.5.1.39 2.5.1.55 2.5.1.6 2.5.1.61 2.5.1.7 2.5.1.78 2.5.1.9 2.5.1.90 2.6.1.1 2.6.1.11 2.6.1.16 2.6.1.17 2.6.1.52 2.6.1.62 2.6.99.2 2.7.1.- 2.7.1.130 2.7.1.2 2.7.1.23 2.7.1.24 2.7.1.26 2.7.1.33 2.7.1.36 2.7.1.39 2.7.1.40 2.7.1.90 2.7.13.3 2.7.2.3 2.7.2.4 2.7.2.8 2.7.4.14 2.7.4.22 2.7.4.3 2.7.4.6 2.7.4.8 2.7.4.9 2.7.6.1 2.7.6.2 2.7.6.3 2.7.7.- 2.7.7.18 2.7.7.19 2.7.7.2 2.7.7.23 2.7.7.24 2.7.7.3 2.7.7.38 2.7.7.41 2.7.7.56 2.7.7.6 2.7.7.7 2.7.7.8 2.7.7.87 2.7.7.9 2.7.8.13 2.7.8.24 2.7.8.41 2.7.8.7 2.7.8.8 2.8.1.- 2.8.1.6 2.8.1.7 2.8.1.8 2.8.4.3 3.1.-.- 3.1.1.29 3.1.1.31 3.1.11.1 3.1.11.2 3.1.11.6 3.1.13.5 3.1.2.- 3.1.2.6 3.1.21.- 3.1.22.4 3.1.26.12 3.1.26.3 3.1.26.4 3.1.26.5 3.1.3.25 3.1.3.3 6.5.1.2 3.1.3.5 3.1.4.55 3.1.5.1 3.2.2.- 3.2.2.21 3.2.2.27 3.4.-.- 3.2.2.23 3.4.11.- 3.4.11.1 3.4.11.18 3.4.11.9 3.4.16.4 3.4.21.- 3.4.21.107 3.4.21.53 3.4.21.88 3.4.21.89 3.4.21.92 3.4.23.36 6.3.5.5 3.4.23.43 3.4.24.- 3.4.24.40 3.4.25.2 3.5.1.10 3.5.1.108 3.5.1.18 3.5.1.2 3.5.1.88 3.5.2.10 3.5.2.3 3.5.4.10 3.5.4.13 3.5.4.16 3.5.4.25 3.5.4.26 3.5.4.9 3.6.-.- 3.6.1.- 3.6.1.1 3.6.1.23 3.6.1.27 3.6.1.55 3.6.1.66 3.6.3.- 3.6.3.14 3.6.3.27 3.6.3.32 3.6.4.- 3.6.4.12 3.6.4.13 3.6.5.- 4.1.1.20 4.1.1.23 4.1.1.33 4.1.1.36 4.1.1.37 4.1.1.49 4.1.1.65 4.1.1.96 4.1.2.13 4.1.2.25 4.1.2.50 4.1.99.12 4.1.99.3 4.2.1.1 4.2.1.11 4.2.1.2 4.2.1.24 4.2.1.3 4.2.1.46 4.2.1.59 4.2.1.75 4.2.3.1 4.2.3.12 4.2.99.18 4.3.2.1 4.3.2.2 4.3.3.7 6.3.5.7 4.4.1.16 4.99.1.1 5.1.1.1 5.1.1.3 5.1.1.7 5.1.3.1 5.1.3.13 5.1.3.2 5.2.1.8 5.3.1.1 5.3.1.13 5.3.1.6 5.3.3.14 5.3.3.2 5.4.2.10 5.4.2.11 5.4.2.2 5.4.3.2 5.4.99.12 5.4.99.18 5.4.99.22 5.4.99.23 5.4.99.24 5.99.1.- 5.99.1.2 5.99.1.3 6.1.1.1 6.1.1.10 6.1.1.11 6.1.1.12 6.1.1.14 6.1.1.15 6.1.1.16 6.1.1.17 6.1.1.19 6.1.1.2 6.1.1.20 6.1.1.21 6.1.1.3 6.1.1.4 6.1.1.5 6.1.1.6 6.1.1.7 6.1.1.9 6.2.1.5 6.3.1.2 6.3.1.5 6.3.2.10 6.3.2.12 6.3.2.13 6.3.2.17 6.3.2.2 6.3.2.3 6.3.2.4 6.3.2.5 6.3.2.6 6.3.2.8 6.3.2.9 6.3.3.1 6.3.3.2 6.3.3.3 6.3.4.13 6.3.4.14 6.3.4.15 6.3.4.18 6.3.4.19 6.3.4.2 6.3.4.20 6.3.4.21 6.3.4.4 6.3.4.5 6.3.5.2 6.3.5.3
Lc 1.-.-.- 1.1.1.1 1.1.1.100 1.1.1.133 1.1.1.193 1.1.1.205 1.1.1.23 1.1.1.25 1.1.1.262 1.1.1.3 1.1.1.34 1.1.1.343 1.1.1.363 1.1.1.37 1.1.1.40 1.1.1.42 1.1.1.44 1.1.1.49 1.1.1.86 1.1.1.94 1.1.1.95 1.10.3.- 1.11.1.15 1.13.12.3 1.14.13.- 1.14.13.1 1.15.1.1 1.16.3.2 1.17.1.8 1.17.4.1 1.18.1.2 1.2.1.11 1.2.1.12 1.2.1.3 1.2.1.38 1.2.1.41 1.2.4.1 1.2.4.2 1.3.1.10 1.3.1.12 1.3.1.43 1.3.1.9 1.3.1.98 1.3.3.3 1.3.5.1 1.3.5.2 1.3.5.4 1.3.99.22 1.4.1.2 1.4.3.19 1.4.3.5 1.5.1.2 1.5.1.3 1.5.1.5 1.5.3.- 1.5.5.1 1.6.5.2 1.6.5.3 1.6.99.3 1.7.1.13 1.8.1.4 1.8.1.7 1.8.1.9 1.8.4.11 1.8.4.12 2.-.-.- 2.1.1.- 2.1.1.163 2.1.1.166 2.1.1.17 2.1.1.170 2.1.1.171 2.1.1.176 2.1.1.182 2.1.1.185 2.1.1.192 2.1.1.193 2.1.1.198 2.1.1.199 2.1.1.201 2.1.1.222 2.1.1.228 2.1.1.297 2.1.1.33 2.1.1.45 5.1.1.1 2.1.1.64 2.1.1.71 2.1.1.72 2.1.1.77 2.1.1.79 2.1.2.1 2.1.2.11 2.1.2.2 2.1.2.3 2.1.2.9 2.1.3.2 2.1.3.3 2.2.1.1 2.2.1.2 2.3.1.- 2.3.1.1 2.3.1.117 2.3.1.12 2.3.1.129 2.3.1.15 2.3.1.157 2.3.1.179 2.3.1.180 2.3.1.181 2.3.1.191 2.3.1.234 2.3.1.241 4.4.1.5 2.3.3.10 2.3.1.30 2.3.1.35 2.3.1.37 2.3.1.39 2.3.1.41 2.3.1.47 2.3.1.51 2.3.1.61 2.3.2.6 2.3.3.1 2.4.1.- 2.4.1.182 2.4.1.227 2.4.2.- 2.4.2.10 2.4.2.14 2.4.2.17 2.4.2.18 2.4.2.21 2.4.2.29 2.4.99.12 2.4.99.13 2.4.99.14 2.4.99.15 2.4.99.17 2.5.1.- 2.5.1.15 2.5.1.18 2.5.1.19 2.5.1.3 2.5.1.31 2.5.1.32 2.5.1.39 2.5.1.47 2.5.1.48 2.5.1.54 2.5.1.55 2.5.1.6 2.5.1.61 2.5.1.7 2.5.1.75 2.5.1.78 2.5.1.9 2.5.1.90 2.6.1.- 2.6.1.1 2.6.1.11 2.6.1.16 2.6.1.17 2.6.1.52 2.6.1.62 2.6.1.85 2.6.1.9 2.6.99.2 2.7.1.- 2.7.1.107 2.7.1.130 2.7.1.2 2.7.1.23 2.7.1.24 2.7.1.26 2.7.1.33 2.7.1.36 2.7.1.39 2.7.1.40 2.7.1.49 2.7.1.69 2.7.1.71 2.7.1.90 2.7.13.3 2.7.2.11 2.7.2.3 2.7.2.4 2.7.2.8 2.7.3.9 2.7.4.1 2.7.4.14 2.7.4.22 2.7.4.3 2.7.4.6 2.7.4.7 2.7.4.8 2.7.4.9 2.7.6.1 2.7.6.2 2.7.6.3 5.1.1.3 2.7.7.- 2.7.7.18 2.7.7.19 2.7.7.2 2.7.7.23 2.7.7.3 2.7.7.38 2.7.7.24 2.7.7.41 2.7.7.56 2.7.7.6 2.7.7.65 2.7.7.7 2.7.7.8 2.7.7.87 2.7.7.9 2.7.8.- 2.7.8.13 2.7.8.24 2.7.8.41 4.4.1.16 2.7.8.7 2.7.8.8 2.8.1.- 2.8.1.10 2.8.1.6 2.8.1.7 2.8.1.8 2.8.4.3 3.1.-.- 3.1.1.29 3.1.1.31 3.1.11.2 3.1.11.5 3.1.11.6 3.1.13.5 3.1.2.6 3.1.21.- 3.1.21.3 3.1.22.4 3.1.26.12 3.1.26.3 3.1.26.4 3.1.26.5 3.1.3.18 3.1.3.25 3.1.3.3 3.1.4.55 3.1.5.1 3.1.6.6 3.1.7.2 3.2.1.- 3.2.1.17 3.2.2.- 3.2.2.21 3.2.2.23 3.2.2.27 3.4.-.- 3.4.11.- 3.4.11.1 3.4.11.18 3.4.11.9 3.4.16.4 3.4.17.13 3.4.21.- 3.4.21.102 3.4.21.107 3.4.21.53 3.4.21.88 3.4.21.89 3.4.21.92 3.4.23.36 3.4.23.43 3.4.24.- 3.4.24.40 3.4.25.2 3.5.1.- 3.5.1.10 3.5.1.108 3.5.1.18 4.99.1.1 3.5.1.19 3.5.1.2 3.5.1.28 3.5.1.42 3.5.1.86 3.5.1.88 3.5.2.10 3.5.2.3 3.5.4.10 3.5.4.13 3.5.4.16 3.5.4.19 3.5.4.25 3.5.4.26 3.5.4.9 3.6.-.- 3.6.1.- 3.6.1.1 3.6.1.11 3.6.1.23 3.6.1.27 3.6.1.31 3.6.1.40 3.6.1.55 3.6.1.66 3.6.3.- 3.6.3.14 3.6.3.27 3.6.3.32 3.6.3.34 3.6.4.- 3.6.4.12 3.6.4.13 3.6.5.- 3.7.1.20 4.1.1.11 4.1.1.17 4.1.1.20 4.1.1.23 4.1.1.33 4.1.1.36 4.1.1.37 4.1.1.48 4.1.1.49 4.1.1.65 4.1.1.96 4.1.2.13 4.1.2.25 4.1.2.50 4.1.3.- 4.1.3.27 4.1.99.12 4.1.99.17 4.2.1.1 4.2.1.10 5.1.1.7 4.2.1.11 4.2.1.19 4.2.1.2 4.2.1.20 4.2.1.24 4.2.1.3 4.2.1.46 4.2.1.51 4.2.1.59 4.2.1.75 4.2.3.1 4.2.3.12 4.2.3.4 4.2.3.5 4.2.99.18 4.3.2.1 4.3.2.2 4.3.3.7 5.1.3.1 5.1.3.13 5.1.3.2 5.1.99.6 5.2.1.8 5.3.1.1 5.3.1.13 5.3.1.16 5.3.1.24 5.3.1.6 5.3.1.9 5.3.3.14 5.3.3.2 5.4.2.10 5.4.2.11 5.4.2.2 5.4.3.2 5.4.99.12 5.4.99.18 5.4.99.22 5.4.99.23 5.4.99.24 5.4.99.25 5.4.99.5 5.99.1.- 5.99.1.2 5.99.1.3 6.1.1.1 6.1.1.10 6.1.1.11 6.1.1.12 6.1.1.14 6.1.1.15 6.1.1.16 6.1.1.17 6.1.1.19 6.1.1.2 6.1.1.20 6.1.1.21 6.1.1.3 6.1.1.4 6.1.1.5 6.1.1.6 6.1.1.7 6.1.1.9 6.2.1.5 6.3.1.2 6.3.1.5 6.3.2.1 6.3.2.10 6.3.2.12 6.3.2.13 6.3.2.17 6.3.2.2 6.3.2.3 6.3.2.4 6.3.2.5 6.3.2.6 6.3.2.8 6.3.2.9 6.3.3.1 6.3.3.2 6.3.3.3 6.3.4.13 6.3.4.14 6.3.4.15 6.3.4.18 6.3.4.19 6.3.4.2 6.3.4.20 6.3.4.21 6.3.4.4 6.3.4.5 6.3.5.2 6.3.5.3 6.3.5.5 6.3.5.6 6.3.5.7 6.4.1.2 6.5.1.2
