# Supplementary material for: NetMet: A Network-Based Tool for Predicting Metabolic Capacities of Microbial Species and their Interactions
Source: Microorganisms. 2020 Jun 3;8(6):840. doi: 10.3390/microorganisms8060840 (PMC7356744; doi:10.3390/microorganisms8060840)
Supplement: Supplementary file 1 [file microorganisms-08-00840-s001.zip › Supplementary_files/Supplementary_file_3.txt]

Env_1 C01187 C00130 C11519 C17745 C06612 C07100 G00736 G00025 C07185 C20551 G10532 C12643 C00637 C08300 C18037 C18153 C01143 C14109 C14519 C00392 C05427 C07572 C05604 C00167 G13058 C00031 C00641 C16701 C18129 C00777 G00850 C05811 C05665 C00095 G10551 C03546 C18272 C14463 C08012 C13624 C19858 C00398 G13051 C18678 C19888 C00406 C05546 G01977 C00329 C18211 C14119 C03657 C03680 C06044 C06868 C06677 C11971 C04281 C05729 C20595 C02686 C20440 G10737 C01227 C02764 C00818 G00089 C10833 C00385 C07888 C00138 C03114 G10552 C04376 C00371 C01279 C18126 C00868 G00036 C16586 C04340 C15811 C16416 C05847 C02646 C00239 C00332 C02514 C06007 G10619 C06635 C03735 C00388 C00378 C12428 C03993 C00606 C14727 C06186 C07585 C12416 C12424 G13054 C16594 C12210 C02191 C00100 C18125 C02378 C07118 C07108 C01149 C16504 C00780 C20386 G00103 C00829 C11880 C16704 C18160 C00568 C03479 C11422 C16281 C02666 C05947 C00662 C20531 C06790 C15940 C14556 C03798 C00477 C06561 C05418 C01126 G00068 C15786 C19574 C00826 C15881 C05576 C01789 C01494 C15787 C04646 C00116 C11955 C16391 C00925 C00966 C11038 C11921 C15646 C15935 C19488 G10599 C20529 C03391 C04006 C04327 C00089 C14082 C16292 C11963 C02189 C02442 C08539 G00102 C03203 C20483 C14103 C03226 C04153 C01132 C14039 C01595 C08543 C07212 G00097 C08604 C00860 C01298 C16297 C16713 C12370 C00139 C06625 C00148 C04046 C00404 G10981 C00123 C18261 C04856 C09880 G10553 C01171 C16567 C03012 C00259 C00181 C16257 G13029 C11881 C00221 C01083 C01229 C03356 C11916 C19929 C01419 C16663 G13053 C05905 C02972 C00240 C12138 C00819 C00473 C10443 C16705 C19845 C00187 G00081 G03532 C01762 C03688 C06800 C05892 C00791 G00077 C15785 C16601 C06715 C02670 C11088 C00570 C18295 C02232 C03633 G13052 C00314 C16719 C05818 C16273 C06672 G00497 C07163 C16354 C01322 C19673 G10613 C12386 C17551 C07535 C05401 C17748 C06010 C00067 G00031 C05130 C01455 C05801 C05539 C00141 C20138 C07098 C01407 G10556 C00140 C18299 C07086 C14453 C02262 C13637 C00468 C00300 G11055 C05787 C00729 C00208 C05577 C05673 C03434 C01177 C04311 C06113 C06575 G00054 C02576 G00015 G10555 C00794 C11979 C15992 C12382 G11136 C16294 C02470 G13026 C14040 C03541 C06756 C16524 C17591 C00195 G10842 C06016 C05985 C00821 C18680 G13025 C04734 G10617 C00483 C11879 C03819 C16453 G10609 C12414 C07025 C06006 C00534 C18902 C01582 C11932 C15789 C00243 C00590 C05608 C09820 C00180 C12405 C05651 C00522 C14818 G00072 C16708 C01451 C04181 C12642 C12173 C18032 C06611 C00183 C07208 C00407 C07028 C05766 C00900 C02798 G10550 C10462 G00051 C11036 C12214 C12448 G10620 C14098 C03752 C16240 C05338 C00988 C02029 G00066 C03912 C02090 C03968 C16146 C18069 C20482 C00700 C14088 C07501 C00136 C02962 G13030 C00811 C04309 C19859 C00322 G11121 C01697 C09762 G13028 C06899 C05903 C01344 G13023 C06174 C12425 C00389 C07047 G10770 G10818 C00072 C04079 G13027 C00376 C07096 C00632 C01345 C01019 G10608 C04824 C05689 G10843 C11948 C05802 C20248 C00040 G13024 C07073 C00647 C04899 C00219 C05800 C11909 C20527 G01941 C12673 C06002 C00283 C06654 C00159 C16595 C00250 C03306 C12137 C11927 C05634 G00147 C16301 C00223 C00338 C17268 C13747 G00084 C14852 C20253 C16246 C13782 C05936 C16339 C02282 C00831 C07645 C16641 C00667 C00247 C04272 C01063 
