# Supplementary material for: NetMet: A Network-Based Tool for Predicting Metabolic Capacities of Microbial Species and their Interactions
Source: Microorganisms. 2020 Jun 3;8(6):840. doi: 10.3390/microorganisms8060840 (PMC7356744; doi:10.3390/microorganisms8060840)
Supplement: Supplementary file 1 [file microorganisms-08-00840-s001.zip › Supplementary_files/Supplementary_file_5.txt]

Env_1 C00002 C00003 C00010 C00014 C00016 C00019 C00022 C00023 C00025 C00031 C00032 C00034 C00038 C00049 C00065 C00070 C00074 C00077 C00097 C00109 C00117 C00120 C00148 C00155 C00157 C00166 C00169 C00175 C00238 C00254 C00279 C00283 C00288 C00305 C00314 C00353 C00378 C00448 C00568 C00864 C00966 C01330 C02191 C03972 C04874 C14818 C15811 C15972 C16239 
